# Supplementary material for: Parasitoidism of Dermaptera by Braconidae (Hymenoptera) confirmed
Source: Zookeys. 2026 Feb 4;1268:189–99. doi: 10.3897/zookeys.1268.181472 (PMC12895185; doi:10.3897/zookeys.1268.181472)
Supplement: XML Treatment for Orionis coxator [file zookeys.1268.181472-treatment1.xml]

<!DOCTYPE tp:taxon-treatment
  PUBLIC "-//TaxonX//DTD Taxonomic Treatment Publishing DTD v0 20100105//EN" "tax-treatment-NSO.dtd">
<tp:taxon-treatment xmlns:tp="http://www.plazi.org/taxpub"><tp:treatment-meta><kwd-group><label>Taxon classification</label><kwd>
              <named-content content-type="kingdom">Animalia</named-content>
            </kwd><kwd>
              <named-content content-type="order">Hymenoptera</named-content>
            </kwd><kwd>
              <named-content content-type="family">Braconidae</named-content>
            </kwd></kwd-group><mixed-citation publication-type="journal"><person-group><name><surname>Hsu</surname><given-names>Yuan-Cheng</given-names></name><name><surname>Rédei</surname><given-names>Dávid</given-names></name></person-group><article-title>Parasitoidism of <tp:taxon-name><tp:taxon-name-part taxon-name-part-type="order" reg="Dermaptera">Dermaptera</tp:taxon-name-part></tp:taxon-name> by <tp:taxon-name><tp:taxon-name-part taxon-name-part-type="family" reg="Braconidae">Braconidae</tp:taxon-name-part></tp:taxon-name> (<tp:taxon-name><tp:taxon-name-part taxon-name-part-type="order" reg="Hymenoptera">Hymenoptera</tp:taxon-name-part></tp:taxon-name>) confirmed</article-title><source>Zookeys</source><day>04</day><month>02</month><year>2026</year><volume>1268</volume><fpage>189</fpage><lpage>199</lpage><pub-id pub-id-type="doi">10.3897/zookeys.1268.181472</pub-id></mixed-citation></tp:treatment-meta><tp:nomenclature><tp:taxon-name><object-id xmlns:xlink="http://www.w3.org/1999/xlink" content-type="arpha" xlink:type="simple">FA710FFD-A5F9-5E70-89EF-86AAC6787B08</object-id>
                		<tp:taxon-name-part taxon-name-part-type="genus" reg="Orionis">Orionis</tp:taxon-name-part> <tp:taxon-name-part taxon-name-part-type="species" reg="coxator">coxator</tp:taxon-name-part>
                	</tp:taxon-name><tp:taxon-authority>(Belokobylskij, 1995)</tp:taxon-authority><xref ref-type="fig" rid="F1">Figs 1</xref><xref ref-type="fig" rid="F1">, 2</xref><xref ref-type="fig" rid="F1">, 3</xref><xref ref-type="fig" rid="F1">, 4</xref><xref ref-type="fig" rid="F1">, 5</xref><xref ref-type="fig" rid="F2">, 6</xref><xref ref-type="fig" rid="F2">, 7</xref><xref ref-type="fig" rid="F2">, 8</xref><xref ref-type="fig" rid="F2">, 9</xref><xref ref-type="fig" rid="F2">, 10</xref><xref ref-type="fig" rid="F2">, 11</xref><tp:nomenclature-citation-list><tp:nomenclature-citation><tp:taxon-name><tp:taxon-name-part taxon-name-part-type="genus" reg="Perilitus">Perilitus</tp:taxon-name-part> <tp:taxon-name-part taxon-name-part-type="species" reg="coxator">coxator</tp:taxon-name-part></tp:taxon-name><comment> Belokobylskij, 1995: 302. Holotype: ♀, Russia: Kunashir Is., Yushno-Kurilsk; deposited in Zoological Institute, Russian Academy of Sciences, St. Petersburg.</comment></tp:nomenclature-citation><tp:nomenclature-citation><tp:taxon-name><tp:taxon-name-part taxon-name-part-type="genus" reg="Perilitus">Perilitus</tp:taxon-name-part> (<tp:taxon-name-part taxon-name-part-type="subgenus" reg="Perilitus">Perilitus</tp:taxon-name-part>) <tp:taxon-name-part taxon-name-part-type="species" reg="coxator">coxator</tp:taxon-name-part></tp:taxon-name><comment>: <xref ref-type="bibr" rid="B3">Belokobylskij (2000a</xref>: 100) (diagnostic characters), <xref ref-type="bibr" rid="B4">Belokobylskij (2000b</xref>: 285) (in key, figures, distribution), Ku et al. (<xref ref-type="bibr" rid="B22">2001</xref>: 142) (records, distribution).</comment></tp:nomenclature-citation><tp:nomenclature-citation><tp:taxon-name><tp:taxon-name-part taxon-name-part-type="genus" reg="Perilitus">Perilitus</tp:taxon-name-part> <tp:taxon-name-part taxon-name-part-type="species" reg="coxator">coxator</tp:taxon-name-part></tp:taxon-name><comment>: <xref ref-type="bibr" rid="B33">Stigenberg et al. (2015</xref>: 576, 578) (phylogenetic analysis), <xref ref-type="bibr" rid="B1">Anonymous (2019</xref>: 750) (listed).</comment></tp:nomenclature-citation><tp:nomenclature-citation><tp:taxon-name><tp:taxon-name-part taxon-name-part-type="genus" reg="Orionis">Orionis</tp:taxon-name-part> <tp:taxon-name-part taxon-name-part-type="species" reg="coxator">coxator</tp:taxon-name-part></tp:taxon-name><comment>: <xref ref-type="bibr" rid="B9">Broad and Stigenberg (2021</xref>: 136, 137, 139) (in key, generic placement, diagnosis, photos, record, distribution, ecology), <xref ref-type="bibr" rid="B14">Fujie (2022</xref>: 403, 405, 410) (photos), <xref ref-type="bibr" rid="B15">Fujie and Maeto (2022</xref>: 258) (diagnostic characters, records, distribution),<xref ref-type="bibr" rid="B18"> Gupta et al. (2024</xref>: 225, 236) (diagnostic characters, in key), <xref ref-type="bibr" rid="B23">Libert and van Achterberg (2024</xref>: 110) (records).</comment></tp:nomenclature-citation><tp:nomenclature-citation><tp:taxon-name><tp:taxon-name-part taxon-name-part-type="genus" reg="Perilitus">Perilitus</tp:taxon-name-part> <tp:taxon-name-part taxon-name-part-type="species" reg="erratus">erratus</tp:taxon-name-part></tp:taxon-name><comment> (non Chen &amp; van Achterberg, 1997): <xref ref-type="bibr" rid="B40">van Achterberg et al. (2020</xref>: 163) (diagnosis, photos, record, distribution). Probable misidentification (<xref ref-type="bibr" rid="B9">Broad and Stigenberg 2021</xref>: 137).</comment></tp:nomenclature-citation></tp:nomenclature-citation-list></tp:nomenclature><tp:treatment-sec sec-type="Material examined"><title>Material examined.</title><p>Host individual (<italic><tp:taxon-name><tp:taxon-name-part taxon-name-part-type="genus" reg="Apterygida">Apterygida</tp:taxon-name-part> <tp:taxon-name-part taxon-name-part-type="species" reg="tuberculosa">tuberculosa</tp:taxon-name-part></tp:taxon-name></italic> Shiraki, 1928) collected: Taiwan • 1 ♂, Taichung, Hoping Distr., Fushoushan Tea Plantation, <named-content xmlns:xlink="http://www.w3.org/1999/xlink" content-type="dwc:verbatimCoordinates" xlink:type="simple">24.235°N, 121.244°E</named-content>, 2320 m a.s.l., 13 Jan. 2025, Y.-C. Wu leg. Cocoon appeared 23 Jan. 2025; adult <italic><tp:taxon-name><tp:taxon-name-part taxon-name-part-type="genus" reg="Orionis">Orionis</tp:taxon-name-part> <tp:taxon-name-part taxon-name-part-type="species" reg="coxator">coxator</tp:taxon-name-part></tp:taxon-name></italic> (♂) (Fig. <xref ref-type="fig" rid="F1">1</xref>) emerged 13 Feb. 2025. Host and braconid individuals are both preserved in the collection of the Department of Entomology, National Chung Hsing University, Taichung, Taiwan.</p><fig id="F2" position="float" orientation="portrait"><object-id xmlns:xlink="http://www.w3.org/1999/xlink" content-type="doi" xlink:type="simple">10.3897/zookeys.1268.181472.figures6-12</object-id><object-id xmlns:xlink="http://www.w3.org/1999/xlink" content-type="arpha" xlink:type="simple">D0ED2CC3-F54D-5EB8-ADA1-5A25E79E261B</object-id><label>Figures 6–12.</label><caption><p><italic><tp:taxon-name><tp:taxon-name-part taxon-name-part-type="genus" reg="Orionis">Orionis</tp:taxon-name-part> <tp:taxon-name-part taxon-name-part-type="species" reg="coxator">coxator</tp:taxon-name-part></tp:taxon-name></italic> (Belokobylskij, 1995), male. <bold>6</bold>. Right wings, dorsal view; <bold>7</bold>. Right hind coxa, anterodorsal view; <bold>8</bold>. Distal portion of right antenna; <bold>9</bold>. Mesosoma, lateral view; <bold>10</bold>. Metasoma, lateral view; <bold>11</bold>. Same, dorsal view; <bold>12</bold>. Cocoon. Scale bars in mm.</p></caption><graphic xmlns:xlink="http://www.w3.org/1999/xlink" xlink:href="zookeys-1268-189_article-181472__-g002.jpg" id="oo_1527432.jpg" position="float" orientation="portrait" xlink:type="simple"><uri content-type="original_file" xlink:type="simple">https://binary.pensoft.net/fig/1527432</uri></graphic></fig></tp:treatment-sec><tp:treatment-sec sec-type="Description of male"><title>Description of male.</title><p><bold><italic>Colour</italic></bold>. Body black; vertex extensively brown laterad of lateral ocelli; clypeus (except dorsal portion), mandible (except darkened tip), and maxillary palp (except brownish second palpomere) stramineous; antenna brownish black; tegulae blackish brown, laterally yellowish; wings smoky brown, pterostigma brown, veins of fore wing dark brown proximally, pale brown distally, veins of hind wing pale brown; legs pale reddish yellow, fore and mid tarsi gradually darkened towards apex, hind coxa black, hind femur orange, hind tibia and tarsus dark brown.</p><p><bold><italic>Head</italic></bold> (Figs <xref ref-type="fig" rid="F1">2–4</xref>): in dorsal view eye 1.15 times as long as temple; OOL (distance between lateral ocellus and ipsilateral eye): OD (largest diameter of one of the posterior ocelli): POL (distance between posterior ocelli) = 22: 10: 35; face distinctly wider than long, about 0.45 times as broad as maximum width of head across eyes; clypeus about 2.2 times as wide as long, almost horizontally truncate ventrally; length of malar space subequal to basal width of mandible. <bold><italic>Antenna</italic></bold>: flagellum with 28 flagellomeres, first flagellomere 1.2 times as long as second flagellomere, first to third flagellomeres 2.0, 1.7 and 1.6 times longer than wide, respectively. <bold><italic>Mesosoma</italic></bold> (Figs <xref ref-type="fig" rid="F1">5</xref>, <xref ref-type="fig" rid="F2">9</xref>) 1.65 times as long as high; anterior portion of propodeum more strongly declivous and dorsally more flattened than in female, dorsal outline in lateral view abruptly becoming nearly vertical around middle of its length, with a pair of submedian tubercle-like projections between declivous anterior and subvertical posterior portion (Fig. <xref ref-type="fig" rid="F2">9</xref>: arrow). <bold><italic>Wings</italic></bold> (Fig. <xref ref-type="fig" rid="F2">6</xref>) as in female. <bold><italic>Legs</italic></bold>. Hind coxa coarsely punctured proximally, deeply transversely rugose distally, rugae strongly curved on dorsal surface (Figs <xref ref-type="fig" rid="F2">7</xref>, <xref ref-type="fig" rid="F2">9</xref>); hind femur, tibia and basitarsus 4.4, 8.7 and 6.7 times longer than wide, respectively. <bold><italic>Metasoma</italic></bold> (Figs <xref ref-type="fig" rid="F2">10</xref>, <xref ref-type="fig" rid="F2">11</xref>) subequal in length to head and prosoma combined; syntergum II+III about 1.1 times as broad as long, with faint but traceable intersegmental boundary around its middle; tergum III gradually broadening with lateral margins, lateral outline obliquely angulate between terga II and III, tergum III narrowed starting from its anterior margin.</p><p><bold><italic>Measurements</italic></bold> (in mm; 1 male). Body length 4.60; length of head (in dorsal view) 0.65, width 1.03; length of mesosoma 1.81, width of mesonotum 0.94; length of fore wing 4.13; length of hind wing 3.06; length of metasoma 2.28, width 0.77.</p></tp:treatment-sec><tp:treatment-sec sec-type="Description of cocoon"><title>Description of cocoon.</title><p>White, oval, formed by densely packed silk fibres, covered by a thin layer of loose, disordered fibres that incorporate substrate (wood dust) particles of the environment, attached to a piece of wood in the enclosure of the host (removed for photographing) (Fig. <xref ref-type="fig" rid="F2">12</xref>). Length 6.48 mm, greatest width 2.52 mm.</p></tp:treatment-sec><tp:treatment-sec sec-type="Distribution"><title>Distribution.</title><p>The species was described from the Far East territories of Russia and subsequently reported from surrounding regions; East Asia might therefore be its native area of distribution. It has recently been reported from several localities in western Europe, where it is probably introduced (<xref ref-type="bibr" rid="B9">Broad and Stigenberg 2021</xref>). Published records of the species can be summarized as follows.</p><p>RUSSIA. Primorsky Krai, Sakhalin Obl., Kuril Islands (Kunashir Is., Shikotan Is.) (<xref ref-type="bibr" rid="B2">Belokobylskij 1995</xref>, <xref ref-type="bibr" rid="B4">2000b</xref>). — SOUTH KOREA. Jeollanam-do; Gyeongsangbuk-do; Gangwon-do; Daegu; Jeju Is. (<xref ref-type="bibr" rid="B22">Ku et al. 2001</xref>). — JAPAN. Hokkaidô; Honshû; Shikoku (<xref ref-type="bibr" rid="B15">Fujie and Maeto 2022</xref>). — TAIWAN. Taichung (new record). — MYANMAR (<xref ref-type="bibr" rid="B4">Belokobylskij 2000b</xref>). — UNITED KINGDOM. Kent; Hampshire? (<xref ref-type="bibr" rid="B9">Broad and Stigenberg 2021</xref>) (introduced?). — THE NETHERLANDS. Amsterdam (<xref ref-type="bibr" rid="B40">van Achterberg et al. 2020</xref>, as <italic><tp:taxon-name><tp:taxon-name-part taxon-name-part-type="genus" reg="Perilitus">Perilitus</tp:taxon-name-part> <tp:taxon-name-part taxon-name-part-type="species" reg="erratus">erratus</tp:taxon-name-part></tp:taxon-name></italic>) (introduced?). — BELGIUM. Somal (<xref ref-type="bibr" rid="B23">Libert and van Achterberg 2024</xref>) (introduced?). — GERMANY. Schleswig-Holstein: Mohrkirch (<xref ref-type="bibr" rid="B6">Bendixen and Shaw 2024</xref>) (introduced?).</p></tp:treatment-sec><tp:treatment-sec><!--Section generated to contain objects referenced in tp:taxon-treatment.--><fig id="F1" position="float" orientation="portrait"><object-id xmlns:xlink="http://www.w3.org/1999/xlink" content-type="doi" xlink:type="simple">10.3897/zookeys.1268.181472.figures1-5</object-id><object-id xmlns:xlink="http://www.w3.org/1999/xlink" content-type="arpha" xlink:type="simple">D4A39F7E-38F9-58A4-8324-14D33702E982</object-id><label>Figures 1–5.</label><caption><p><italic><tp:taxon-name><tp:taxon-name-part taxon-name-part-type="genus" reg="Orionis">Orionis</tp:taxon-name-part> <tp:taxon-name-part taxon-name-part-type="species" reg="coxator">coxator</tp:taxon-name-part></tp:taxon-name></italic> (Belokobylskij, 1995), male. <bold>1</bold>. Habitus; <bold>2</bold>. Head, lateral view; <bold>3</bold>. Same, frontal view; <bold>4</bold>. Same, dorsal view; <bold>5</bold>. Mesosoma, dorsal view. Scale bars in mm.</p></caption><graphic xmlns:xlink="http://www.w3.org/1999/xlink" xlink:href="zookeys-1268-189_article-181472__-g001.jpg" id="oo_1527431.jpg" position="float" orientation="portrait" xlink:type="simple"><uri content-type="original_file" xlink:type="simple">https://binary.pensoft.net/fig/1527431</uri></graphic></fig></tp:treatment-sec><ref-list><ref id="B3"><mixed-citation xmlns:xlink="http://www.w3.org/1999/xlink" xlink:type="simple">Belokobylskij SA (2000a) New species of the subfamily <tp:taxon-name><tp:taxon-name-part taxon-name-part-type="subfamily">Euphorinae</tp:taxon-name-part></tp:taxon-name> (<tp:taxon-name><tp:taxon-name-part taxon-name-part-type="order">Hymenoptera</tp:taxon-name-part></tp:taxon-name>, <tp:taxon-name><tp:taxon-name-part taxon-name-part-type="family">Braconidae</tp:taxon-name-part></tp:taxon-name>) from East Palaearctic. Part IV. Far Eastern Entomologist = Dal’nevostochnyi Entomolog 90: 89–124.</mixed-citation></ref><ref id="B4"><mixed-citation xmlns:xlink="http://www.w3.org/1999/xlink" xlink:type="simple">Belokobylskij SA (2000b) 13. Podsem. <tp:taxon-name><tp:taxon-name-part taxon-name-part-type="subfamily">Euphorinae</tp:taxon-name-part></tp:taxon-name>. [13. Subfam. <tp:taxon-name><tp:taxon-name-part taxon-name-part-type="subfamily">Euphorinae</tp:taxon-name-part></tp:taxon-name>.] In: Lehr PA (Ed.) Key to the insects of Russian Far East. Vol. IV. <tp:taxon-name><tp:taxon-name-part taxon-name-part-type="superfamily">Neuropteroidea</tp:taxon-name-part></tp:taxon-name>, <tp:taxon-name><tp:taxon-name-part taxon-name-part-type="order">Mecoptera</tp:taxon-name-part></tp:taxon-name>, <tp:taxon-name><tp:taxon-name-part taxon-name-part-type="order">Hymenoptera</tp:taxon-name-part></tp:taxon-name>. Pt. 4. Dal’nauka, Vladivostok, 192–399. [In Russian]</mixed-citation></ref><ref id="B22"><mixed-citation xmlns:xlink="http://www.w3.org/1999/xlink" xlink:type="simple">Ku D-S, Belokobylskij SA, Cha J-Y (2001) <tp:taxon-name><tp:taxon-name-part taxon-name-part-type="order">Hymenoptera</tp:taxon-name-part></tp:taxon-name> (<tp:taxon-name><tp:taxon-name-part taxon-name-part-type="family">Braconidae</tp:taxon-name-part></tp:taxon-name>). (Economic Insects of Korea 16. <tp:taxon-name><tp:taxon-name-part taxon-name-part-type="subclass">Insecta</tp:taxon-name-part></tp:taxon-name> Koreana, Suppl. 23.) Junghaengsa, Suwon, 283 pp.</mixed-citation></ref><ref id="B33"><mixed-citation xmlns:xlink="http://www.w3.org/1999/xlink" xlink:type="simple">Stigenberg J, Boring CA, Ronquist F (2015) Phylogeny of the parasitic wasp subfamily <tp:taxon-name><tp:taxon-name-part taxon-name-part-type="subfamily">Euphorinae</tp:taxon-name-part></tp:taxon-name> (<tp:taxon-name><tp:taxon-name-part taxon-name-part-type="family">Braconidae</tp:taxon-name-part></tp:taxon-name>) and evolution of its host preferences. Systematic Entomology 40(3): 570–591. <ext-link xlink:href="10.1111/syen.12122" ext-link-type="doi" xlink:type="simple">https://doi.org/10.1111/syen.12122</ext-link></mixed-citation></ref><ref id="B1"><mixed-citation xmlns:xlink="http://www.w3.org/1999/xlink" xlink:type="simple">Anonymous (2019) National species list of Korea. III. Insects (<tp:taxon-name><tp:taxon-name-part taxon-name-part-type="subphylum">Hexapoda</tp:taxon-name-part></tp:taxon-name>). National Institute of Biological Resources, Incheon, 988 pp. [In Korean]</mixed-citation></ref><ref id="B9"><mixed-citation xmlns:xlink="http://www.w3.org/1999/xlink" xlink:type="simple">Broad GR, Stigenberg J (2021) The genus <italic><tp:taxon-name><tp:taxon-name-part taxon-name-part-type="genus">Orionis</tp:taxon-name-part></tp:taxon-name></italic> Shaw (<tp:taxon-name><tp:taxon-name-part taxon-name-part-type="order">Hymenoptera</tp:taxon-name-part></tp:taxon-name>, <tp:taxon-name><tp:taxon-name-part taxon-name-part-type="family">Braconidae</tp:taxon-name-part></tp:taxon-name>, <tp:taxon-name><tp:taxon-name-part taxon-name-part-type="subfamily">Euphorinae</tp:taxon-name-part></tp:taxon-name>) in the Old World. Journal of <tp:taxon-name><tp:taxon-name-part taxon-name-part-type="order">Hymenoptera</tp:taxon-name-part></tp:taxon-name> Research 88: 133–145. <ext-link xlink:href="10.3897/jhr.88.76177" ext-link-type="doi" xlink:type="simple">https://doi.org/10.3897/jhr.88.76177</ext-link></mixed-citation></ref><ref id="B14"><mixed-citation xmlns:xlink="http://www.w3.org/1999/xlink" xlink:type="simple">Fujie S (2022) <tp:taxon-name><tp:taxon-name-part taxon-name-part-type="family">Braconidae</tp:taxon-name-part></tp:taxon-name>. In: Watanabe K, Fujie S. Keys to the genera of Japanese <tp:taxon-name><tp:taxon-name-part taxon-name-part-type="superfamily">Ichneumonoidea</tp:taxon-name-part></tp:taxon-name> (<tp:taxon-name><tp:taxon-name-part taxon-name-part-type="subclass">Insecta</tp:taxon-name-part></tp:taxon-name>, <tp:taxon-name><tp:taxon-name-part taxon-name-part-type="order">Hymenoptera</tp:taxon-name-part></tp:taxon-name>). (Special publication of the Kanagawa Prefectural Museum of Natural History, No. 2.) Kanagawa Prefectural Museum of Natural History, Odawara, 309–495. [In Japanese]</mixed-citation></ref><ref id="B15"><mixed-citation xmlns:xlink="http://www.w3.org/1999/xlink" xlink:type="simple">Fujie S, Maeto K (2022) Generic revision of the subfamily <tp:taxon-name><tp:taxon-name-part taxon-name-part-type="subfamily">Euphorinae</tp:taxon-name-part></tp:taxon-name> (<tp:taxon-name><tp:taxon-name-part taxon-name-part-type="order">Hymenoptera</tp:taxon-name-part></tp:taxon-name>: <tp:taxon-name><tp:taxon-name-part taxon-name-part-type="family">Braconidae</tp:taxon-name-part></tp:taxon-name>) from Japan. Japanese Journal of Systematic Entomology 28(2): 217–283.</mixed-citation></ref><ref id="B18"><mixed-citation xmlns:xlink="http://www.w3.org/1999/xlink" xlink:type="simple">Gupta A, van Achterberg C, Pattar R, Kumar HMH, Sushil SN (2024) Review of the genera <italic><tp:taxon-name><tp:taxon-name-part taxon-name-part-type="genus">Orionis</tp:taxon-name-part></tp:taxon-name></italic> Shaw and <italic><tp:taxon-name><tp:taxon-name-part taxon-name-part-type="genus">Stenothremma</tp:taxon-name-part></tp:taxon-name></italic> Shaw (<tp:taxon-name><tp:taxon-name-part taxon-name-part-type="family">Braconidae</tp:taxon-name-part></tp:taxon-name>) from India, with description of three new species. European Journal of Taxonomy 943: 218–238. <ext-link xlink:href="10.5852/ejt.2024.943.2597" ext-link-type="doi" xlink:type="simple">https://doi.org/10.5852/ejt.2024.943.2597</ext-link></mixed-citation></ref><ref id="B23"><mixed-citation xmlns:xlink="http://www.w3.org/1999/xlink" xlink:type="simple">Libert P-N, van Achterberg C (2024) Contribution à la connaissance de l’entomofaune d’un village famennien. VIII. <tp:taxon-name><tp:taxon-name-part taxon-name-part-type="family">Braconidae</tp:taxon-name-part></tp:taxon-name> (<tp:taxon-name><tp:taxon-name-part taxon-name-part-type="order">Hymenoptera</tp:taxon-name-part></tp:taxon-name>: <tp:taxon-name><tp:taxon-name-part taxon-name-part-type="superfamily">Ichneumonoidea</tp:taxon-name-part></tp:taxon-name>). Entomologie Faunistique 77: 77–128.</mixed-citation></ref><ref id="B40"><mixed-citation xmlns:xlink="http://www.w3.org/1999/xlink" xlink:type="simple">van Achterberg C, Chen X-x, Schilthuizen M (2020) The exotic Chinese wasp <italic><tp:taxon-name><tp:taxon-name-part taxon-name-part-type="genus">Perilitus</tp:taxon-name-part> <tp:taxon-name-part taxon-name-part-type="species">erratus</tp:taxon-name-part></tp:taxon-name></italic> discovered in the centre of Amsterdam (<tp:taxon-name><tp:taxon-name-part taxon-name-part-type="order">Hymenoptera</tp:taxon-name-part></tp:taxon-name>: <tp:taxon-name><tp:taxon-name-part taxon-name-part-type="family">Braconidae</tp:taxon-name-part></tp:taxon-name>: <tp:taxon-name><tp:taxon-name-part taxon-name-part-type="subfamily">Euphorinae</tp:taxon-name-part></tp:taxon-name>). Entomologische Berichten 80(5): 161–164.</mixed-citation></ref><ref id="B2"><mixed-citation xmlns:xlink="http://www.w3.org/1999/xlink" xlink:type="simple">Belokobylskij SA (1995) A new genus and ten new species of the subfamily <tp:taxon-name><tp:taxon-name-part taxon-name-part-type="subfamily">Euphorinae</tp:taxon-name-part></tp:taxon-name> (<tp:taxon-name><tp:taxon-name-part taxon-name-part-type="order">Hymenoptera</tp:taxon-name-part></tp:taxon-name>, <tp:taxon-name><tp:taxon-name-part taxon-name-part-type="family">Braconidae</tp:taxon-name-part></tp:taxon-name>) from the Russian Far East. Zoosystematica Rossica 3(2): 293–312.</mixed-citation></ref><ref id="B6"><mixed-citation xmlns:xlink="http://www.w3.org/1999/xlink" xlink:type="simple">Bendixen L, Shaw MR (2024) Are <tp:taxon-name><tp:taxon-name-part taxon-name-part-type="order">Dermaptera</tp:taxon-name-part></tp:taxon-name> the hosts of the genus <italic><tp:taxon-name><tp:taxon-name-part taxon-name-part-type="genus">Orionis</tp:taxon-name-part></tp:taxon-name></italic> S.R. Shaw (<tp:taxon-name><tp:taxon-name-part taxon-name-part-type="order">Hymenoptera</tp:taxon-name-part></tp:taxon-name>: <tp:taxon-name><tp:taxon-name-part taxon-name-part-type="family">Braconidae</tp:taxon-name-part></tp:taxon-name>: <tp:taxon-name><tp:taxon-name-part taxon-name-part-type="subfamily">Euphorinae</tp:taxon-name-part></tp:taxon-name>)? Entomologist’s Monthly Magazine 160(4): 263–265. <ext-link xlink:href="10.31184/M00138908.1604.4279" ext-link-type="doi" xlink:type="simple">https://doi.org/10.31184/M00138908.1604.4279</ext-link></mixed-citation></ref></ref-list></tp:taxon-treatment>
